# Supplementary material for: Synthesis of Metal/SU-8 Nanocomposites through Photoreduction on SU-8 Substrates
Source: Nanomaterials (Basel). 2023 Jun 1;13(11):1784. doi: 10.3390/nano13111784 (PMC10254310; doi:10.3390/nano13111784)
Supplement: Supplementary file 1 [file nanomaterials-13-01784-s001.zip]

Archive with 1 entries (1 files):
- nanomaterials-2424710-supplementary.pdf
